# Supplementary material for: Combining targeted metabolite analyses and transcriptomics to reveal the specific chemical composition and associated genes in the incompatible soybean variety PI437654 infected with soybean cyst nematode HG1.2.3.5.7
Source: BMC Plant Biol. 2021 May 14;21:217. doi: 10.1186/s12870-021-02998-4 (PMC8120846; doi:10.1186/s12870-021-02998-4)
Supplement: Supplementary file 8 — Additional file 8: Table S3. List of the genes associated with the significantly up-regulated metabolites specifically present in the incompatible soybean variety PI437654. [file 12870_2021_2998_MOESM8_ESM.xlsx]

## Sheet: tables2-q-value+annotation
Table S3. List of the genes associated with the significantly up-regulated metabolites specifically present in the incompatible soybean variety PI437654.
Metabolites	GeneID	Correlation Coefficient	p-value	q-value	Description
N-Acetyltranexamic acid	Glyma.02G000100	0.992097	0.00790269	0.0416168
A2-Nicotine	Glyma.02G000100	0.967393	0.0326073	0.0416168
N-Acetyltranexamic acid	Glyma.03G000100	0.98221	0.0177898	0.0416168
A2-Nicotine	Glyma.03G000100	0.969419	0.0305814	0.0416168
A2-Nicotine	Glyma.05G126600	0.989195	0.0108049	0.0416168	Small RNA 2'-O-methyltransferase
N-Acetyltranexamic acid	Glyma.05G126600	0.977978	0.0220223	0.0416168	Small RNA 2'-O-methyltransferase
A2-Nicotine	Glyma.05G175967	0.989217	0.0107832	0.0416168
N-Acetyltranexamic acid	Glyma.05G175967	0.962969	0.037031	0.0419422
A2-Nicotine	Glyma.07G169151	0.989277	0.0107234	0.0416168
N-Acetyltranexamic acid	Glyma.07G169151	0.962203	0.0377967	0.0419422
N-Acetyltranexamic acid	Glyma.09G280600	0.969197	0.0308026	0.0416168
A2-Nicotine	Glyma.09G280600	0.95817	0.0418296	0.0420813
N-Acetyltranexamic acid	Glyma.10G295100	0.968834	0.0311658	0.0416168	Callose synthase 9
A2-Nicotine	Glyma.10G295100	0.961413	0.0385868	0.0419422	Callose synthase 9
N-Acetyltranexamic acid	Glyma.12G043000	0.995228	0.00477207	0.0416168	Glycine-rich RNA-binding protein
A2-Nicotine	Glyma.12G043000	0.962108	0.0378921	0.0419422	Glycine-rich RNA-binding protein
A2-Nicotine	Glyma.13G118200	0.976746	0.0232544	0.0416168	SWI/SNF-related matrix-associated actin-dependent regulator of chromatin subfamily A-like protein 1
N-Acetyltranexamic acid	Glyma.13G118200	0.968412	0.0315878	0.0416168	SWI/SNF-related matrix-associated actin-dependent regulator of chromatin subfamily A-like protein 1
A2-Nicotine	Glyma.13G153154	0.978173	0.021827	0.0416168
N-Acetyltranexamic acid	Glyma.13G153154	0.974203	0.0257972	0.0416168
A2-Nicotine	Glyma.15G110700	-0.99174	0.00825967	0.0416168	Proline synthase co-transcribed bacterial homolog protein
N-Acetyltranexamic acid	Glyma.15G110700	-0.979966	0.020034	0.0416168	Proline synthase co-transcribed bacterial homolog protein
A2-Nicotine	Glyma.01G162700	-0.988384	0.0116164	0.0416168	Probable prolyl 4-hydroxylase 10 {ECO:0000305}
N-Acetyltranexamic acid	Glyma.01G162700	-0.967892	0.0321075	0.0416168	Probable prolyl 4-hydroxylase 10 {ECO:0000305}
N-Acetyltranexamic acid	Glyma.09G211300	-0.996858	0.00314162	0.0416168
A2-Nicotine	Glyma.09G211300	-0.957979	0.042021	0.0420813
N-Acetyltranexamic acid	Glyma.11G046600	-0.971099	0.0289012	0.0416168
A2-Nicotine	Glyma.11G046600	-0.965724	0.0342757	0.0416168
A2-Nicotine	Glyma.01G016300	0.999717	0.000283031	0.0416168
A2-Nicotine	Glyma.11G151000	0.998859	0.00114116	0.0416168	Subtilisin inhibitor 2
A2-Nicotine	Glyma.17G255400	0.998735	0.0012646	0.0416168	Probable 1-acylglycerol-3-phosphate O-acyltransferase
A2-Nicotine	Glyma.13G320000	0.998272	0.00172832	0.0416168	Putative SWI/SNF-related matrix-associated actin-dependent regulator of chromatin subfamily A member 3-like 2
A2-Nicotine	Glyma.13G040000	0.997638	0.0023623	0.0416168
A2-Nicotine	Glyma.05G243300	0.997408	0.00259236	0.0416168
A2-Nicotine	Glyma.05G144000	0.996213	0.00378662	0.0416168	Hydroxyproline O-galactosyltransferase GALT2 {ECO:0000303|PubMed:23430255}
A2-Nicotine	Glyma.11G065400	0.993983	0.00601655	0.0416168
A2-Nicotine	Glyma.08G265967	0.993853	0.00614691	0.0416168
A2-Nicotine	Glyma.06G306700	0.993622	0.00637768	0.0416168	Membrane metalloprotease ARASP, chloroplastic {ECO:0000303|PubMed:16413549}
A2-Nicotine	Glyma.04G056400	0.992898	0.00710199	0.0416168	Myosin-15
A2-Nicotine	Glyma.12G228700	0.991896	0.00810395	0.0416168	Increased DNA methylation 1 {ECO:0000303|PubMed:22700931}
A2-Nicotine	Glyma.02G219267	0.991353	0.00864701	0.0416168
A2-Nicotine	Glyma.02G040500	0.9882	0.0118	0.0416168	Cyclin-D4-1
A2-Nicotine	Glyma.17G116600	0.987246	0.0127539	0.0416168	Nudix hydrolase 19, chloroplastic
A2-Nicotine	Glyma.02G289700	0.985542	0.0144584	0.0416168	DNA polymerase I A, chloroplastic/mitochondrial
A2-Nicotine	Glyma.11G028700	0.984879	0.0151207	0.0416168	Kinesin-like protein KIN-UA {ECO:0000305}
A2-Nicotine	Glyma.04G200300	0.984318	0.0156821	0.0416168	Dual specificity protein phosphatase PHS1
A2-Nicotine	Glyma.01G028700	0.983868	0.0161319	0.0416168	Protein NSP-INTERACTING KINASE 3
A2-Nicotine	Glyma.20G121500	0.982356	0.0176436	0.0416168	Amino-acid permease BAT1
A2-Nicotine	Glyma.18G113700	0.982062	0.0179375	0.0416168	KH domain-containing protein At2g38610
A2-Nicotine	Glyma.16G170300	0.981151	0.0188494	0.0416168	U-box domain-containing protein 28
A2-Nicotine	Glyma.13G277800	0.981126	0.0188738	0.0416168	Dynein light chain, cytoplasmic
A2-Nicotine	Glyma.12G083600	0.98068	0.0193199	0.0416168	Aspartic proteinase-like protein 2
A2-Nicotine	Glyma.19G017300	0.980116	0.0198842	0.0416168	Inactive LRR receptor-like serine/threonine-protein kinase BIR2 {ECO:0000305}
A2-Nicotine	Glyma.11G110900	0.979796	0.0202039	0.0416168	B-box zinc finger protein 19 {ECO:0000303|PubMed:19920209}
A2-Nicotine	Glyma.13G101300	0.979375	0.0206252	0.0416168	Protein SMAX1-LIKE 4 {ECO:0000303|PubMed:23893171}
A2-Nicotine	Glyma.02G005100	0.978927	0.0210733	0.0416168	VAN3-binding protein {ECO:0000303|PubMed:19363154}
A2-Nicotine	Glyma.13G194100	0.977441	0.0225589	0.0416168	Putative disease resistance RPP13-like protein 1
A2-Nicotine	Glyma.02G223000	0.977369	0.0226311	0.0416168	Transcription termination factor MTERF4, chloroplastic {ECO:0000305}
A2-Nicotine	Glyma.05G000500	0.977126	0.0228735	0.0416168
A2-Nicotine	Glyma.19G151000	0.975103	0.0248972	0.0416168	Dirigent protein 2
A2-Nicotine	Glyma.09G009200	0.975007	0.0249928	0.0416168
A2-Nicotine	Glyma.09G088000	0.974615	0.0253847	0.0416168	Pentatricopeptide repeat-containing protein At4g21300
A2-Nicotine	Glyma.14G001500	0.974493	0.0255069	0.0416168	Niemann-Pick C1 protein
A2-Nicotine	Glyma.08G099600	0.973859	0.0261413	0.0416168	Auxilin-like protein 1
A2-Nicotine	Glyma.13G066900	0.972959	0.0270405	0.0416168	Putative rRNA methyltransferase YlbH
A2-Nicotine	Glyma.04G047900	0.972245	0.0277547	0.0416168	AP2-like ethylene-responsive transcription factor ANT
A2-Nicotine	Glyma.02G310900	0.972167	0.0278328	0.0416168	Niemann-Pick C1 protein
A2-Nicotine	Glyma.19G115100	0.971584	0.028416	0.0416168	Protein RRP6-like 2 {ECO:0000303|PubMed:18285452}
A2-Nicotine	Glyma.01G198600	0.969436	0.0305635	0.0416168	Acetylornithine deacetylase
A2-Nicotine	Glyma.20G160251	0.969394	0.0306063	0.0416168
A2-Nicotine	Glyma.08G142300	0.968894	0.0311063	0.0416168	Small GTPase LIP1 {ECO:0000303|PubMed:17683937}
A2-Nicotine	Glyma.16G133933	0.967983	0.0320169	0.0416168
A2-Nicotine	Glyma.20G171700	0.966218	0.0337819	0.0416168	tRNA pseudouridine(38/39) synthase
A2-Nicotine	Glyma.15G080133	0.965827	0.0341732	0.0416168
A2-Nicotine	Glyma.03G133700	0.964206	0.0357935	0.0419422	DNA helicase INO80
A2-Nicotine	Glyma.04G155150	0.962339	0.0376606	0.0419422
A2-Nicotine	Glyma.11G080400	0.962249	0.0377506	0.0419422	Aspartyl protease family protein 1 {ECO:0000305}
A2-Nicotine	Glyma.11G114100	0.961475	0.0385251	0.0419422	Receptor protein kinase CLAVATA1
A2-Nicotine	Glyma.16G066000	0.960593	0.0394065	0.0420813
A2-Nicotine	Glyma.04G086000	0.958564	0.0414364	0.0420813	Casein kinase 1-like protein HD16 {ECO:0000305}
A2-Nicotine	Glyma.01G170300	-0.957919	0.0420813	0.0420813	Thioredoxin H1
A2-Nicotine	Glyma.08G077300	-0.960353	0.0396469	0.0420813	Probable U3 small nucleolar RNA-associated protein 11
A2-Nicotine	Glyma.04G082500	-0.960802	0.0391982	0.0420813	Tocopherol cyclase, chloroplastic
A2-Nicotine	Glyma.03G009600	-0.963136	0.0368636	0.0419422	Gibberellin 20-oxidase-like protein {ECO:0000312|EMBL:BAB10331.1}
A2-Nicotine	Glyma.18G024800	-0.963743	0.0362567	0.0419422	Eukaryotic translation initiation factor 2 subunit alpha homolog {ECO:0000305}
A2-Nicotine	Glyma.20G032800	-0.965662	0.0343378	0.0416168
A2-Nicotine	Glyma.19G216800	-0.973585	0.0264154	0.0416168
A2-Nicotine	Glyma.20G096100	-0.97525	0.0247496	0.0416168	Transcription factor bHLH149
A2-Nicotine	Glyma.18G225500	-0.975645	0.0243552	0.0416168	E3 ubiquitin-protein ligase At4g11680
A2-Nicotine	Glyma.U031224	-0.979204	0.0207961	0.0416168
A2-Nicotine	Glyma.07G052400	-0.985501	0.0144985	0.0416168	Cytochrome b5 isoform E {ECO:0000303|PubMed:19054355}
A2-Nicotine	Glyma.13G092100	-0.985505	0.0144952	0.0416168	RING-H2 finger protein ATL56
A2-Nicotine	Glyma.09G270700	-0.991017	0.00898265	0.0416168
A2-Nicotine	Glyma.05G174800	-0.99207	0.00792953	0.0416168
A2-Nicotine	Glyma.04G035200	-0.998508	0.00149164	0.0416168
A2-Nicotine	Glyma.06G042900	-0.999402	0.000597827	0.0416168	Cyclin-D3-1
N-Acetyltranexamic acid	Glyma.07G041600	0.996582	0.00341834	0.0416168
N-Acetyltranexamic acid	Glyma.20G115000	0.99614	0.0038599	0.0416168	Pentatricopeptide repeat-containing protein At4g20740
N-Acetyltranexamic acid	Glyma.08G350900	0.9952	0.00479992	0.0416168
N-Acetyltranexamic acid	Glyma.02G139900	0.989739	0.0102611	0.0416168	UBP1-associated protein 2C
N-Acetyltranexamic acid	Glyma.09G191600	0.989032	0.0109682	0.0416168	Protein tesmin/TSO1-like CXC 5
N-Acetyltranexamic acid	Glyma.11G071150	0.987743	0.0122569	0.0416168
N-Acetyltranexamic acid	Glyma.02G184900	0.98233	0.0176695	0.0416168
N-Acetyltranexamic acid	Glyma.13G229000	0.982164	0.0178357	0.0416168
N-Acetyltranexamic acid	Glyma.18G190100	0.976719	0.0232809	0.0416168	Rop guanine nucleotide exchange factor 7
N-Acetyltranexamic acid	Glyma.13G180800	0.976101	0.0238985	0.0416168	RNA polymerase II transcription factor B subunit 2 {ECO:0000305}
N-Acetyltranexamic acid	Glyma.10G218200	0.974444	0.0255559	0.0416168	Probable arabinosyltransferase ARAD2
N-Acetyltranexamic acid	Glyma.20G224600	0.974011	0.0259893	0.0416168	Sec-independent protein translocase protein TATA, chloroplastic
N-Acetyltranexamic acid	Glyma.02G117000	0.970894	0.0291058	0.0416168	Probable inactive purple acid phosphatase 1
N-Acetyltranexamic acid	Glyma.20G041000	0.97016	0.0298401	0.0416168
N-Acetyltranexamic acid	Glyma.06G301900	0.969186	0.0308143	0.0416168	Histone-lysine N-methyltransferase ATXR3 {ECO:0000305}
N-Acetyltranexamic acid	Glyma.18G047500	0.968279	0.0317207	0.0416168	Pentatricopeptide repeat-containing protein At1g62350
N-Acetyltranexamic acid	Glyma.05G099700	0.967764	0.0322362	0.0416168
N-Acetyltranexamic acid	Glyma.03G022551	0.965597	0.0344032	0.0416168
N-Acetyltranexamic acid	Glyma.12G027900	0.96328	0.0367196	0.0419422	AP-5 complex subunit beta-1
N-Acetyltranexamic acid	Glyma.10G164200	0.95924	0.0407601	0.0420813	Myosin-11
N-Acetyltranexamic acid	Glyma.02G095500	0.958942	0.0410581	0.0420813	Sulfate transporter 4.1, chloroplastic
N-Acetyltranexamic acid	Glyma.13G079200	-0.958081	0.041919	0.0420813
N-Acetyltranexamic acid	Glyma.04G185500	-0.959554	0.0404457	0.0420813
N-Acetyltranexamic acid	Glyma.06G091400	-0.959929	0.0400711	0.0420813	Ubiquitin-fold modifier-conjugating enzyme 1
N-Acetyltranexamic acid	Glyma.01G181700	-0.961801	0.0381994	0.0419422	Cell division cycle-associated 7-like protein
N-Acetyltranexamic acid	Glyma.17G091300	-0.963037	0.0369631	0.0419422	Protein NUCLEAR FUSION DEFECTIVE 2 {ECO:0000303|PubMed:16698901}
N-Acetyltranexamic acid	Glyma.01G082700	-0.963065	0.0369346	0.0419422	Serine/threonine-protein kinase PRP4 homolog
N-Acetyltranexamic acid	Glyma.15G276500	-0.965672	0.0343284	0.0416168	Polyamine oxidase 1
N-Acetyltranexamic acid	Glyma.14G120700	-0.967183	0.0328169	0.0416168	Putative 115 kDa protein in type-1 retrotransposable element R1DM
N-Acetyltranexamic acid	Glyma.05G034700	-0.967186	0.0328143	0.0416168	LIM domain-containing protein WLIM1 {ECO:0000305}
N-Acetyltranexamic acid	Glyma.20G238800	-0.968541	0.0314591	0.0416168	PHD and RING finger domain-containing protein 1
N-Acetyltranexamic acid	Glyma.04G145200	-0.968552	0.0314483	0.0416168	Kinesin-like protein KIN-8A {ECO:0000305}
N-Acetyltranexamic acid	Glyma.08G033300	-0.971708	0.0282918	0.0416168	Hexokinase-1
N-Acetyltranexamic acid	Glyma.19G227500	-0.971936	0.028064	0.0416168	AP-3 complex subunit mu
N-Acetyltranexamic acid	Glyma.13G169100	-0.972472	0.0275278	0.0416168	Pre-rRNA-processing protein TSR2 homolog
N-Acetyltranexamic acid	Glyma.20G166200	-0.972495	0.0275047	0.0416168	Eukaryotic translation initiation factor 5B
N-Acetyltranexamic acid	Glyma.02G292500	-0.972527	0.0274728	0.0416168	Dihydrolipoyllysine-residue succinyltransferase component of 2-oxoglutarate dehydrogenase complex 2, mitochondrial
N-Acetyltranexamic acid	Glyma.18G184100	-0.973754	0.0262456	0.0416168	Fimbrin-5 {ECO:0000305}
N-Acetyltranexamic acid	Glyma.09G234100	-0.973858	0.0261419	0.0416168	Eukaryotic translation initiation factor 3 subunit I {ECO:0000255|HAMAP-Rule:MF_03008}
N-Acetyltranexamic acid	Glyma.01G139633	-0.974229	0.0257713	0.0416168
N-Acetyltranexamic acid	Glyma.14G093500	-0.975418	0.0245816	0.0416168
N-Acetyltranexamic acid	Glyma.19G013400	-0.975493	0.0245074	0.0416168	Peroxidase 31
N-Acetyltranexamic acid	Glyma.20G151600	-0.97576	0.0242398	0.0416168	Mediator of RNA polymerase II transcription subunit 31
N-Acetyltranexamic acid	Glyma.17G150000	-0.976425	0.0235749	0.0416168	Beta-amylase 3, chloroplastic
N-Acetyltranexamic acid	Glyma.11G160902	-0.976989	0.0230111	0.0416168
N-Acetyltranexamic acid	Glyma.09G061600	-0.98096	0.0190397	0.0416168	Putative oligosaccharyltransferase complex subunit CG9662
N-Acetyltranexamic acid	Glyma.12G076900	-0.981765	0.0182347	0.0416168	Exosome complex component RRP41-like {ECO:0000305}
N-Acetyltranexamic acid	Glyma.05G035600	-0.985697	0.0143026	0.0416168	RING-H2 finger protein ATL48
N-Acetyltranexamic acid	Glyma.19G076400	-0.987071	0.012929	0.0416168	Cytochrome c1-1, heme protein, mitochondrial
N-Acetyltranexamic acid	Glyma.09G046900	-0.987616	0.0123836	0.0416168
N-Acetyltranexamic acid	Glyma.07G230100	-0.988848	0.0111518	0.0416168	E3 ubiquitin-protein ligase MARCH3
N-Acetyltranexamic acid	Glyma.06G159500	-0.98928	0.01072	0.0416168	Phosphatidylinositol 4-phosphate 5-kinase 1
N-Acetyltranexamic acid	Glyma.02G271800	-0.990674	0.00932616	0.0416168	rRNA-processing protein UTP23 homolog
N-Acetyltranexamic acid	Glyma.19G053100	-0.990825	0.00917539	0.0416168
