# Supplementary material for: Combining targeted metabolite analyses and transcriptomics to reveal the specific chemical composition and associated genes in the incompatible soybean variety PI437654 infected with soybean cyst nematode HG1.2.3.5.7
Source: BMC Plant Biol. 2021 May 14;21:217. doi: 10.1186/s12870-021-02998-4 (PMC8120846; doi:10.1186/s12870-021-02998-4)
Supplement: Supplementary file 9 — Additional file 9: Table S4. GO analyses of the genes associated with the significantly up-regulated metabolites specifically present in the incompatible soybean variety PI437654. [file 12870_2021_2998_MOESM9_ESM.xlsx]

## Sheet: top30.Total
Table S4. GO analyses of the genes associated with the significantly up-regulated metabolites specifically present in the incompatible soybean variety PI437654.
ID	Term	Category	ListHits	pValue	qValue	Enrichment_score	Gene
GO:0006412	translation	biological_process	149	9.97474e-63	7.34e-61	5.00278	Glyma.05G238000; Glyma.02G047800; Glyma.03G107000; Glyma.08G048200; Glyma.05G099500; Glyma.06G272500; Glyma.09G029000; Glyma.18G084800; Glyma.13G165200; Glyma.05G184000; Glyma.06G288700; Glyma.05G234800; Glyma.08G087200; Glyma.05G028000; Glyma.08G325000; Glyma.13G357900; Glyma.02G015900; Glyma.08G141800; Glyma.10G245200; Glyma.14G187800; Glyma.01G236600; Glyma.05G067400; Glyma.08G191600; Glyma.09…
GO:0002181	cytoplasmic translation	biological_process	16	2.01445e-08	1.19e-06	4.8349	Glyma.11G048100; Glyma.10G018200; Glyma.17G143200; Glyma.16G129700; Glyma.10G151200; Glyma.02G017800; Glyma.16G036200; Glyma.19G047300; Glyma.08G222100; Glyma.15G167400; Glyma.05G184100; Glyma.05G061400; Glyma.13G245300; Glyma.02G255500; Glyma.13G243100; Glyma.07G020000
GO:0000154	rRNA modification	biological_process	4	2.18739e-07	1.23e-05	17.1639	Glyma.12G040200; Glyma.17G128400; Glyma.05G046400; Glyma.11G114300
GO:0009968	negative regulation of signal transduction	biological_process	5	3.8348e-06	0.000207236	9.75221	Glyma.09G086200; Glyma.13G158700; Glyma.15G195000; Glyma.15G261200; Glyma.08G165800
GO:0045903	positive regulation of translational fidelity	biological_process	4	4.24477e-06	0.000224803	12.2599	Glyma.05G028000; Glyma.04G171400; Glyma.17G098600; Glyma.06G192500
GO:0032922	circadian regulation of gene expression	biological_process	5	2.20799e-05	0.00104407	7.66245	Glyma.08G142300; Glyma.13G181200; Glyma.03G177300; Glyma.17G062500; Glyma.13G097000
GO:0001522	pseudouridine synthesis	biological_process	4	2.35393e-05	0.00105648	9.5355	Glyma.08G027300; Glyma.16G003100; Glyma.17G041000; Glyma.06G297000
GO:0031118	rRNA pseudouridine synthesis	biological_process	4	2.35393e-05	0.00105648	9.5355	Glyma.08G176900; Glyma.15G056100; Glyma.17G083500; Glyma.03G164500
GO:0010479	stele development	biological_process	3	6.54059e-05	0.00270617	10.7274	Glyma.11G179000; Glyma.12G188600; Glyma.13G313000
GO:0045292	mRNA cis splicing, via spliceosome	biological_process	4	7.97873e-05	0.00323505	7.80177	Glyma.18G285500; Glyma.07G220800; Glyma.02G096000; Glyma.13G333700
GO:0005840	ribosome	cellular_component	79	4.06429e-31	2.91e-29	4.5809	Glyma.05G238000; Glyma.03G107000; Glyma.08G048200; Glyma.06G272500; Glyma.09G029000; Glyma.05G184000; Glyma.06G288700; Glyma.08G087200; Glyma.08G141800; Glyma.10G245200; Glyma.14G187800; Glyma.01G236600; Glyma.05G067400; Glyma.08G191600; Glyma.19G189600; Glyma.05G223800; Glyma.16G061500; Glyma.08G045100; Glyma.08G217700; Glyma.09G183300; Glyma.16G106300; Glyma.15G095400; Glyma.18G024800; Glyma.07…
GO:0022626	cytosolic ribosome	cellular_component	54	2.27971e-26	1.59e-24	5.57001	Glyma.02G047800; Glyma.05G099500; Glyma.15G251000; Glyma.13G165200; Glyma.11G048100; Glyma.02G015900; Glyma.10G018200; Glyma.17G143200; Glyma.09G024000; Glyma.02G239700; Glyma.17G166400; Glyma.14G208600; Glyma.03G073300; Glyma.05G211100; Glyma.16G092800; Glyma.17G018600; Glyma.05G040900; Glyma.02G038700; Glyma.03G245300; Glyma.16G129700; Glyma.19G049200; Glyma.03G207500; Glyma.15G130000; Glyma.13…
GO:0022627	cytosolic small ribosomal subunit	cellular_component	37	7.84523e-22	5.33e-20	6.67084	Glyma.02G047800; Glyma.05G099500; Glyma.13G165200; Glyma.05G028000; Glyma.08G325000; Glyma.02G239700; Glyma.07G269600; Glyma.17G166400; Glyma.04G171400; Glyma.10G076400; Glyma.14G208600; Glyma.05G211100; Glyma.17G018600; Glyma.17G098600; Glyma.06G192500; Glyma.05G239000; Glyma.03G245300; Glyma.12G003600; Glyma.19G049200; Glyma.07G219500; Glyma.02G085300; Glyma.11G158500; Glyma.13G045800; Glyma.20…
GO:0022625	cytosolic large ribosomal subunit	cellular_component	40	1.09679e-19	7.26e-18	5.43161	Glyma.11G048100; Glyma.13G357900; Glyma.02G015900; Glyma.10G018200; Glyma.17G143200; Glyma.09G024000; Glyma.16G092800; Glyma.05G040900; Glyma.02G038700; Glyma.16G129700; Glyma.08G354000; Glyma.03G207500; Glyma.15G130000; Glyma.13G051200; Glyma.10G151200; Glyma.12G240600; Glyma.03G216600; Glyma.02G017800; Glyma.03G215300; Glyma.10G150800; Glyma.16G036200; Glyma.02G016000; Glyma.19G047300; Glyma.08…
GO:0005730	nucleolus	cellular_component	84	6.84503e-12	4.42e-10	2.19247	Glyma.09G086200; Glyma.08G077300; Glyma.05G115100; Glyma.12G040200; Glyma.07G082900; Glyma.05G035900; Glyma.06G286100; Glyma.20G009400; Glyma.11G048100; Glyma.02G015900; Glyma.10G018200; Glyma.08G176900; Glyma.18G096800; Glyma.15G056100; Glyma.17G083500; Glyma.06G164800; Glyma.02G139900; Glyma.20G215000; Glyma.07G180100; Glyma.07G220800; Glyma.06G315500; Glyma.20G159000; Glyma.05G156900; Glyma.11…
GO:0031428	box C/D snoRNP complex	cellular_component	7	9.17145e-09	5.52e-07	12.5153	Glyma.14G196700; Glyma.12G040200; Glyma.06G164800; Glyma.17G128400; Glyma.05G046400; Glyma.11G114300; Glyma.11G237200
GO:0031429	box H/ACA snoRNP complex	cellular_component	5	3.8348e-06	0.000207236	9.75221	Glyma.08G176900; Glyma.15G056100; Glyma.17G083500; Glyma.03G164500; Glyma.16G041400
GO:0034719	SMN-Sm protein complex	cellular_component	6	6.07434e-06	0.000315389	7.57231	Glyma.18G285500; Glyma.06G157100; Glyma.02G096000; Glyma.05G185800; Glyma.04G208600; Glyma.20G245800
GO:0034715	pICln-Sm protein complex	cellular_component	5	7.36554e-06	0.000375076	8.93953	Glyma.18G285500; Glyma.06G157100; Glyma.02G096000; Glyma.05G185800; Glyma.04G208600
GO:0032040	small-subunit processome	cellular_component	13	1.81382e-05	0.000906227	3.48642	Glyma.14G196700; Glyma.08G077300; Glyma.12G040200; Glyma.06G164800; Glyma.19G049200; Glyma.13G045800; Glyma.17G128400; Glyma.05G038800; Glyma.02G271800; Glyma.05G046400; Glyma.14G044800; Glyma.11G114300; Glyma.11G237200
GO:0003735	structural constituent of ribosome	molecular_function	162	2.03072e-69	1.54e-67	5.09632	Glyma.05G238000; Glyma.02G047800; Glyma.03G107000; Glyma.08G048200; Glyma.05G099500; Glyma.06G272500; Glyma.09G029000; Glyma.18G084800; Glyma.13G165200; Glyma.05G184000; Glyma.06G288700; Glyma.16G206500; Glyma.05G234800; Glyma.08G087200; Glyma.11G048100; Glyma.05G028000; Glyma.08G325000; Glyma.13G357900; Glyma.02G015900; Glyma.08G141800; Glyma.10G245200; Glyma.14G187800; Glyma.10G018200; Glyma.01…
GO:0003729	mRNA binding	molecular_function	54	1.10558e-09	6.97e-08	2.40366	Glyma.18G285500; Glyma.02G047800; Glyma.05G099500; Glyma.02G093700; Glyma.13G165200; Glyma.14G206800; Glyma.04G039400; Glyma.11G048100; Glyma.02G015900; Glyma.10G018200; Glyma.05G034700; Glyma.04G098600; Glyma.09G024000; Glyma.02G239700; Glyma.17G166400; Glyma.17G259400; Glyma.02G139900; Glyma.18G113700; Glyma.01G202600; Glyma.14G208600; Glyma.18G024800; Glyma.05G211100; Glyma.16G092800; Glyma.20…
GO:0019843	rRNA binding	molecular_function	35	3.06492e-09	1.89e-07	2.95638	Glyma.02G047800; Glyma.06G272500; Glyma.13G165200; Glyma.06G288700; Glyma.05G028000; Glyma.13G357900; Glyma.16G061500; Glyma.04G079800; Glyma.04G171400; Glyma.17G098600; Glyma.06G192500; Glyma.02G223000; Glyma.14G015800; Glyma.15G227600; Glyma.08G162600; Glyma.13G151300; Glyma.12G131700; Glyma.12G043100; Glyma.18G112100; Glyma.10G055400; Glyma.15G127700; Glyma.12G232100; Glyma.12G075500; Glyma.13…
GO:0003723	RNA binding	molecular_function	90	9.10103e-08	5.24e-06	1.7586	Glyma.18G285500; Glyma.09G025300; Glyma.14G196700; Glyma.08G000100; Glyma.05G115100; Glyma.10G033900; Glyma.16G038800; Glyma.05G234800; Glyma.05G035900; Glyma.18G106900; Glyma.13G357900; Glyma.08G027300; Glyma.08G343300; Glyma.08G176900; Glyma.17G123300; Glyma.04G098600; Glyma.04G194600; Glyma.07G258400; Glyma.07G269600; Glyma.15G056100; Glyma.19G142100; Glyma.11G117600; Glyma.06G164800; Glyma.06…
GO:0022890	inorganic cation transmembrane transporter activity	molecular_function	5	2.20799e-05	0.00104407	7.66245	Glyma.14G093900; Glyma.10G057000; Glyma.08G064600; Glyma.16G203200; Glyma.17G229700
GO:0070181	small ribosomal subunit rRNA binding	molecular_function	4	4.52635e-05	0.00199763	8.58195	Glyma.05G052400; Glyma.17G134800; Glyma.02G271800; Glyma.14G044800
GO:0015179	L-amino acid transmembrane transporter activity	molecular_function	4	0.000131517	0.00404951	7.15162	Glyma.05G066600; Glyma.17G148600; Glyma.09G242000; Glyma.19G116400
GO:0015299	solute:proton antiporter activity	molecular_function	4	0.000131517	0.00404951	7.15162	Glyma.14G093900; Glyma.08G064600; Glyma.16G203200; Glyma.17G229700
GO:0008649	rRNA methyltransferase activity	molecular_function	3	0.000283026	0.00675055	8.04558	Glyma.05G033800; Glyma.06G164800; Glyma.11G237200
GO:0004888	transmembrane signaling receptor activity	molecular_function	3	0.000283026	0.00675055	8.04558	Glyma.14G001500; Glyma.12G030400; Glyma.02G310900
