# Supplementary material for: Combining targeted metabolite analyses and transcriptomics to reveal the specific chemical composition and associated genes in the incompatible soybean variety PI437654 infected with soybean cyst nematode HG1.2.3.5.7
Source: BMC Plant Biol. 2021 May 14;21:217. doi: 10.1186/s12870-021-02998-4 (PMC8120846; doi:10.1186/s12870-021-02998-4)
Supplement: Supplementary file 10 — Additional file 10: Table S5. KEGG analyses of the genes associated with the significantly up-regulated metabolites specifically present in the incompatible soybean variety PI437654. [file 12870_2021_2998_MOESM10_ESM.xlsx]

## Sheet: top20.Total
Table S5. KEGG analyses of the genes associated with the significantly up-regulated metabolites specifically present in the incompatible soybean variety PI437654.
ID	Term	ListHits	pValue	qValue	Enrichment_score	Gene
ko03010	Ribosome	166	1.15108e-67	2.00287e-65	4.45945	Glyma.08G075500; Glyma.08G048200; Glyma.02G239700; Glyma.16G207300; Glyma.03G216600; Glyma.05G061400; Glyma.08G354000; Glyma.15G095400; Glyma.13G137100; Glyma.18G084800; Glyma.05G040900; Glyma.02G016000; Glyma.16G036200; Glyma.02G255500; Glyma.13G369700; Glyma.10G018200; Glyma.02G038700; Glyma.17G134800; Glyma.15G158400; Glyma.13G357900; Glyma.05G067400; Glyma.10G245200; Glyma.11G003700; Glyma.11…
ko03018	RNA degradation	20	0.0387132	0.354531	1.4386	Glyma.02G112000; Glyma.05G221200; Glyma.01G005400; Glyma.08G172900; Glyma.18G229600; Glyma.03G200000; Glyma.12G073200; Glyma.03G118400; Glyma.13G124700; Glyma.08G343300; Glyma.08G065100; Glyma.07G024000; Glyma.12G076900; Glyma.19G115100; Glyma.17G102000; Glyma.13G329600; Glyma.07G108700; Glyma.04G040700; Glyma.18G067400; Glyma.05G242800
ko03008	Ribosome biogenesis in eukaryotes	18	0.0135064	0.238199	1.64359	Glyma.11G237200; Glyma.02G229800; Glyma.15G216400; Glyma.03G164500; Glyma.20G215000; Glyma.06G164800; Glyma.05G046400; Glyma.17G083500; Glyma.16G041400; Glyma.08G176900; Glyma.14G196700; Glyma.15G056100; Glyma.05G249100; Glyma.01G192100; Glyma.11G114300; Glyma.12G040200; Glyma.05G038800; Glyma.17G128400
ko04146	Peroxisome	17	0.013028	0.238199	1.67368	Glyma.17G144000; Glyma.07G224000; Glyma.14G141500; Glyma.19G236200; Glyma.19G125200; Glyma.07G180100; Glyma.02G238800; Glyma.07G219300; Glyma.20G077000; Glyma.09G281200; Glyma.17G116600; Glyma.20G050800; Glyma.18G202800; Glyma.12G221000; Glyma.08G096600; Glyma.20G043000; Glyma.06G285400
ko04140	Autophagy - animal	13	0.032364	0.331255	1.60208	Glyma.18G024800; Glyma.17G013000; Glyma.08G240400; Glyma.06G096300; Glyma.02G207500; Glyma.14G210200; Glyma.11G002600; Glyma.01G006600; Glyma.02G133400; Glyma.18G210300; Glyma.07G125200; Glyma.11G161300; Glyma.10G107500
ko04371	Apelin signaling pathway	12	0.0132684	0.238199	1.83891	Glyma.17G013000; Glyma.08G240400; Glyma.06G096300; Glyma.11G002600; Glyma.15G075600; Glyma.01G006600; Glyma.07G198600; Glyma.07G125200; Glyma.18G151800; Glyma.11G161300; Glyma.10G107500; Glyma.17G034900
ko04138	Autophagy - yeast	12	0.0682648	0.495128	1.45845	Glyma.18G024800; Glyma.17G013000; Glyma.06G096300; Glyma.02G207500; Glyma.14G210200; Glyma.11G002600; Glyma.01G006600; Glyma.02G133400; Glyma.18G210300; Glyma.07G125200; Glyma.10G001700; Glyma.07G049700
ko00400	Phenylalanine, tyrosine and tryptophan biosynthesis	10	0.0136896	0.238199	1.93658	Glyma.13G309300; Glyma.08G141500; Glyma.03G027400; Glyma.06G275700; Glyma.17G222700; Glyma.11G238200; Glyma.14G102700; Glyma.04G080700; Glyma.19G027100; Glyma.01G139600
ko03060	Protein export	10	0.0377475	0.354531	1.66254	Glyma.02G254500; Glyma.20G224600; Glyma.01G029000; Glyma.02G258800; Glyma.02G258900; Glyma.11G249600; Glyma.12G070500; Glyma.14G061900; Glyma.01G133400; Glyma.03G034100
ko04136	Autophagy - other eukaryotes	9	0.00788775	0.238199	2.17269	Glyma.17G013000; Glyma.06G096300; Glyma.02G207500; Glyma.14G210200; Glyma.11G002600; Glyma.01G006600; Glyma.02G133400; Glyma.18G210300; Glyma.07G125200
ko00220	Arginine biosynthesis	9	0.0113815	0.238199	2.05982	Glyma.06G074900; Glyma.07G045900; Glyma.18G041100; Glyma.07G104500; Glyma.01G198600; Glyma.06G275700; Glyma.20G009400; Glyma.08G196200; Glyma.04G080700
ko04139	Mitophagy - yeast	9	0.0452502	0.393677	1.65215	Glyma.17G013000; Glyma.06G159500; Glyma.05G185800; Glyma.13G256100; Glyma.11G002600; Glyma.18G130400; Glyma.01G192100; Glyma.05G169400; Glyma.06G109400
ko00910	Nitrogen metabolism	8	0.0255358	0.311745	1.87978	Glyma.18G041100; Glyma.06G127400; Glyma.07G104500; Glyma.08G284000; Glyma.01G030500; Glyma.06G109200; Glyma.08G196200; Glyma.10G059200
ko02020	Two-component system	7	0.00132141	0.0766418	3.16308	Glyma.19G076400; Glyma.09G246700; Glyma.18G041100; Glyma.01G230900; Glyma.07G104500; Glyma.02G303400; Glyma.18G246300
ko00640	Propanoate metabolism	6	0.0792691	0.513672	1.60208	Glyma.09G248900; Glyma.16G213200; Glyma.17G222800; Glyma.14G102600; Glyma.07G137400; Glyma.17G140600
ko01040	Biosynthesis of unsaturated fatty acids	5	0.0623113	0.492826	1.76229	Glyma.17G144000; Glyma.07G180100; Glyma.20G077000; Glyma.18G202800; Glyma.06G285400
ko04214	Apoptosis - fly	5	0.0623113	0.492826	1.76229	Glyma.09G246700; Glyma.19G155700; Glyma.01G230900; Glyma.13G256100; Glyma.18G246300
ko00261	Monobactam biosynthesis	4	0.00440235	0.191502	3.52458	Glyma.19G102100; Glyma.09G268200; Glyma.05G240700; Glyma.20G151500
ko04215	Apoptosis - multiple species	3	0.000313288	0.027256	7.55267	Glyma.09G246700; Glyma.01G230900; Glyma.18G246300
ko00300	Lysine biosynthesis	3	0.0713489	0.496588	1.88817	Glyma.19G102100; Glyma.09G268200; Glyma.05G240700
