# Supplementary material for: Combining targeted metabolite analyses and transcriptomics to reveal the specific chemical composition and associated genes in the incompatible soybean variety PI437654 infected with soybean cyst nematode HG1.2.3.5.7
Source: BMC Plant Biol. 2021 May 14;21:217. doi: 10.1186/s12870-021-02998-4 (PMC8120846; doi:10.1186/s12870-021-02998-4)
Supplement: Supplementary file 11 — Additional file 11: Table S6. List of the genes associated with the significantly up-regulated metabolite D,L-tryptophan, which was significantly up-regulated in the incompatible soybean variety PI437654 but simultaneously dramatically down-regulated in the three compatible soybean varieties. [file 12870_2021_2998_MOESM11_ESM.xlsx]

## Sheet: Table S6
Table S6. List of the genes associated with the significantly up-regulated metabolite D,L-tryptophan, which was significantly up-regulated in the incompatible soybean variety PI437654 but simultaneously dramatically down-regulated in the three compatible soybeans.
Metabolites	GeneID	Correlation Coefficient	p-value	q-value	Description
DL-Typotophan	Glyma.18G226250	0.869581	1.21e-05	0.00181598
DL-Typotophan	Glyma.09G202766	0.785366	0.000312186	0.0204703
DL-Typotophan	Glyma.06G027400	0.761493	0.000609713	0.0204703	S-type anion channel SLAH1
DL-Typotophan	Glyma.13G033300	0.734651	0.00118944	0.0204703	Rust resistance kinase Lr10 {ECO:0000312|EMBL:AAC49629.1}
DL-Typotophan	Glyma.16G184451	0.733363	0.00122582	0.0204703
DL-Typotophan	Glyma.15G141400	0.733312	0.00122727	0.0204703	DELLA protein RGL2
DL-Typotophan	Glyma.18G249800	0.730198	0.00131904	0.0204703	Subtilase peptide GmSubPep
DL-Typotophan	Glyma.15G228700	0.727701	0.00139662	0.0204703	KH domain-containing protein At3g08620
DL-Typotophan	Glyma.16G191300	0.715578	0.00182795	0.0204703	LRR receptor-like serine/threonine-protein kinase GSO1
DL-Typotophan	Glyma.03G011366	0.712527	0.00195201	0.0204703
DL-Typotophan	Glyma.15G167800	0.708482	0.0021269	0.0204703	Plant intracellular Ras-group-related LRR protein 6
DL-Typotophan	Glyma.U031502	0.705928	0.00224375	0.0204703
DL-Typotophan	Glyma.04G040100	0.704992	0.00228789	0.0204703	Uncharacterized acetyltransferase At3g50280
DL-Typotophan	Glyma.10G070100	0.703674	0.00235117	0.0204703	Glycinol 4-dimethylallyltransferase
DL-Typotophan	Glyma.03G043600	0.701502	0.00245853	0.0204703	Putative disease resistance RPP13-like protein 1
DL-Typotophan	Glyma.16G184200	0.701352	0.0024661	0.0204703	Receptor-like protein 12
DL-Typotophan	Glyma.02G295000	0.698501	0.00261343	0.0204703	Phosphatidate cytidylyltransferase 3 {ECO:0000303|PubMed:20442275}
DL-Typotophan	Glyma.20G074333	0.692953	0.00292048	0.0204703
DL-Typotophan	Glyma.10G287200	0.689304	0.0031378	0.0204703	GEM-like protein 4
DL-Typotophan	Glyma.06G088100	0.687773	0.00323281	0.0204703	Pseudo histidine-containing phosphotransfer protein 5 {ECO:0000303|PubMed:17284581}
DL-Typotophan	Glyma.10G235700	0.686509	0.00331302	0.0204703	Heavy metal-associated isoprenylated plant protein 39 {ECO:0000303|PubMed:21072340, ECO:0000303|PubMed:23368984}
DL-Typotophan	Glyma.17G177800	0.682938	0.00354818	0.0204703	Peroxidase 10
DL-Typotophan	Glyma.12G061400	0.67612	0.0040345	0.0213118	ATP-dependent zinc metalloprotease FTSH 10, mitochondrial
DL-Typotophan	Glyma.16G135600	0.671363	0.00440444	0.0213118
DL-Typotophan	Glyma.08G170500	0.667387	0.00473415	0.0215264	Kinesin-like protein KIN-1 {ECO:0000305}
DL-Typotophan	Glyma.10G095100	0.665388	0.00490719	0.0215264	Zinc finger protein WIP2
DL-Typotophan	Glyma.13G261800	0.66432	0.00500173	0.0215264	11-oxo-beta-amyrin 30-oxidase
DL-Typotophan	Glyma.10G115700	0.664083	0.00502283	0.0215264	Cytochrome P450 71D8
DL-Typotophan	Glyma.18G129933	0.653593	0.00603421	0.0239171
DL-Typotophan	Glyma.07G095601	0.652235	0.00617625	0.0239171
DL-Typotophan	Glyma.12G194600	0.652118	0.00618859	0.0239171
DL-Typotophan	Glyma.09G162200	0.650052	0.00641001	0.0239171
DL-Typotophan	Glyma.16G193133	0.649044	0.00652032	0.0239171
DL-Typotophan	Glyma.01G013000	0.64889	0.00653734	0.0239171	Ankyrin repeat-containing protein NPR4 {ECO:0000305}
DL-Typotophan	Glyma.06G195401	0.644247	0.00706628	0.024192
DL-Typotophan	Glyma.06G085100	0.64401	0.00709419	0.024192	Carotenoid 9,10(9',10')-cleavage dioxygenase
DL-Typotophan	Glyma.14G085500	0.643992	0.00709633	0.024192	Probable WRKY transcription factor 7
DL-Typotophan	Glyma.03G154700	0.641263	0.00742385	0.0247462	Ent-copalyl diphosphate synthase, chloroplastic
DL-Typotophan	Glyma.13G033100	0.624123	0.00976528	0.0286193	Rust resistance kinase Lr10 {ECO:0000312|EMBL:AAC49629.1}
DL-Typotophan	Glyma.07G115300	0.620208	0.0103738	0.0286193
DL-Typotophan	Glyma.03G039218	0.618952	0.0105754	0.0286193
DL-Typotophan	Glyma.04G039032	0.611164	0.0118946	0.0296712
DL-Typotophan	Glyma.10G116200	0.609286	0.0122312	0.0296712	Cytochrome P450 71D8
DL-Typotophan	Glyma.14G203100	0.604277	0.0131657	0.031347	CHALLAH {ECO:0000303|PubMed:22027592}
DL-Typotophan	Glyma.13G345900	0.594716	0.015104	0.0344374
DL-Typotophan	Glyma.17G033500	0.585309	0.0172218	0.0357678	Dirigent protein 21
DL-Typotophan	Glyma.06G085000	0.581088	0.0182439	0.0357678	Carotenoid 9,10(9',10')-cleavage dioxygenase 1
DL-Typotophan	Glyma.04G102200	0.580068	0.0184976	0.0357678	Signal peptidase complex-like protein DTM1 {ECO:0000305}
DL-Typotophan	Glyma.19G104100	0.579779	0.0185701	0.0357678	Putative glucose-6-phosphate 1-epimerase {ECO:0000250|UniProtKB:Q03161}
DL-Typotophan	Glyma.20G227500	0.579663	0.0185992	0.0357678	Histone-lysine N-methyltransferase SUVR4
DL-Typotophan	Glyma.13G036200	0.574665	0.0198887	0.0359434	Protein DMR6-LIKE OXYGENASE 2 {ECO:0000303|PubMed:25376907}
DL-Typotophan	Glyma.15G210050	0.566173	0.0222368	0.0361555
DL-Typotophan	Glyma.16G086766	0.56409	0.0228441	0.0361555
DL-Typotophan	Glyma.13G189800	0.562685	0.0232608	0.0361555	Probable carboxylesterase 17
DL-Typotophan	Glyma.13G166600	0.561424	0.0236398	0.0361555	TBC1 domain family member 13
DL-Typotophan	Glyma.03G048800	0.561072	0.0237465	0.0361555	TMV resistance protein N
DL-Typotophan	Glyma.01G003200	0.55992	0.024098	0.0361555	Probable acyl-[acyl-carrier-protein]--UDP-N-acetylglucosamine O-acyltransferase, mitochondrial
DL-Typotophan	Glyma.02G264200	0.559195	0.0243215	0.0361555	U-box domain-containing protein 1 {ECO:0000303|PubMed:20971894}
DL-Typotophan	Glyma.10G167900	0.559134	0.0243405	0.0361555
DL-Typotophan	Glyma.07G138200	0.558349	0.0245841	0.0361555
DL-Typotophan	Glyma.13G211700	0.556499	0.0251658	0.0361555	S-adenosylmethionine decarboxylase 1 beta chain {ECO:0000250|UniProtKB:P17707}
DL-Typotophan	Glyma.14G009200	0.554321	0.0258644	0.0361555	Transcriptional regulator STERILE APETALA
DL-Typotophan	Glyma.06G234500	0.548412	0.0278344	0.0361555	E3 ubiquitin-protein ligase MBR2
DL-Typotophan	Glyma.17G074900	0.548073	0.0279506	0.0361555
DL-Typotophan	Glyma.12G039732	0.546451	0.0285126	0.0361555
DL-Typotophan	Glyma.02G166900	0.545858	0.0287203	0.0361555	L10-interacting MYB domain-containing protein {ECO:0000303|PubMed:25707794}
DL-Typotophan	Glyma.03G171600	0.545136	0.0289747	0.0361555	Cation/H(+) antiporter 20
DL-Typotophan	Glyma.06G090000	0.541612	0.0302407	0.0361555	Probable ubiquitin-conjugating enzyme E2 24 {ECO:0000303|PubMed:16339806}
DL-Typotophan	Glyma.16G193000	0.539776	0.0309169	0.0361555	Receptor-like protein 12
DL-Typotophan	Glyma.09G263400	0.536965	0.0319745	0.0361555	SPX domain-containing membrane protein At4g22990
DL-Typotophan	Glyma.09G050733	0.535684	0.0324655	0.0361555
DL-Typotophan	Glyma.16G025000	0.535489	0.0325404	0.0361555	Probable F-box protein At3g61730
DL-Typotophan	Glyma.03G011333	0.533888	0.0331634	0.0361555
DL-Typotophan	Glyma.17G033600	0.532685	0.0336371	0.0361555	ATP-citrate synthase beta chain protein 1
DL-Typotophan	Glyma.16G192600	0.532269	0.0338019	0.0361555	Receptor-like protein 12
DL-Typotophan	Glyma.03G099200	0.528032	0.0355177	0.0369976
DL-Typotophan	Glyma.14G173200	0.526697	0.0360721	0.0373159	Cytochrome c
DL-Typotophan	Glyma.17G205000	0.525718	0.0364821	0.0374817	Photosynthetic NDH subunit of subcomplex B 3, chloroplastic {ECO:0000303|PubMed:21785130}
DL-Typotophan	Glyma.05G030400	0.524699	0.0369132	0.037534	Protein NRT1/ PTR FAMILY 2.11
DL-Typotophan	Glyma.13G206900	0.523633	0.0373683	0.037534	Peroxiredoxin-2F, mitochondrial
DL-Typotophan	Glyma.11G088000	-0.523247	0.037534	0.037534	3-hydroxy-3-methylglutaryl-coenzyme A reductase 3
DL-Typotophan	Glyma.13G322900	-0.523596	0.037384	0.037534	Transcription factor MYB36 {ECO:0000303|PubMed:9839469}
DL-Typotophan	Glyma.13G360100	-0.528363	0.0353814	0.0369976	Coatomer subunit beta'-2
DL-Typotophan	Glyma.15G213000	-0.53032	0.0345832	0.0365315	Myosin-2
DL-Typotophan	Glyma.01G180366	-0.531806	0.0339862	0.0361555
DL-Typotophan	Glyma.17G086800	-0.532695	0.0336332	0.0361555	Short-chain dehydrogenase TIC 32, chloroplastic
DL-Typotophan	Glyma.18G238100	-0.532962	0.0335273	0.0361555	1-aminocyclopropane-1-carboxylate synthase 2
DL-Typotophan	Glyma.03G220751	-0.533152	0.0334525	0.0361555
DL-Typotophan	Glyma.08G345300	-0.534199	0.0330415	0.0361555	Ras-related protein RABA5b
DL-Typotophan	Glyma.03G006200	-0.534628	0.0328744	0.0361555	GDSL esterase/lipase At3g26430
DL-Typotophan	Glyma.06G070100	-0.534727	0.0328358	0.0361555	Acyl-protein thioesterase 2
DL-Typotophan	Glyma.15G194600	-0.53602	0.0323359	0.0361555	Probable inositol transporter 2
DL-Typotophan	Glyma.08G143400	-0.537672	0.0317058	0.0361555	Probable WRKY transcription factor 13
DL-Typotophan	Glyma.18G151400	-0.538814	0.0312758	0.0361555	Transcription factor AS1 {ECO:0000303|PubMed:11140682}
DL-Typotophan	Glyma.12G210800	-0.538886	0.0312488	0.0361555	Protein LIGHT-DEPENDENT SHORT HYPOCOTYLS 10
DL-Typotophan	Glyma.13G218200	-0.539005	0.0312042	0.0361555	Gibberellin 2-beta-dioxygenase
DL-Typotophan	Glyma.02G207251	-0.540737	0.0305616	0.0361555
DL-Typotophan	Glyma.06G096500	-0.540743	0.0305596	0.0361555	Axial regulator YABBY 4
DL-Typotophan	Glyma.19G003100	-0.540841	0.0305235	0.0361555	Beta-1,4-mannosyl-glycoprotein 4-beta-N-acetylglucosaminyltransferase
DL-Typotophan	Glyma.06G058000	-0.541514	0.0302765	0.0361555	Endoribonuclease Dicer homolog 3
DL-Typotophan	Glyma.05G108900	-0.543772	0.0294598	0.0361555	1-aminocyclopropane-1-carboxylate synthase CMA101
DL-Typotophan	Glyma.08G201200	-0.546092	0.0286382	0.0361555	NADP-dependent malic enzyme 4, chloroplastic
DL-Typotophan	Glyma.09G191800	-0.550616	0.0270865	0.0361555	Probable protein ABIL5
DL-Typotophan	Glyma.10G108100	-0.550683	0.0270641	0.0361555
DL-Typotophan	Glyma.15G160600	-0.551258	0.0268717	0.0361555
DL-Typotophan	Glyma.11G117700	-0.554011	0.0259649	0.0361555	Transcription termination factor MTERF2, chloroplastic {ECO:0000305}
DL-Typotophan	Glyma.14G078000	-0.554579	0.025781	0.0361555	Protein DETOXIFICATION 33 {ECO:0000303|PubMed:11739388}
DL-Typotophan	Glyma.04G089000	-0.556769	0.0250804	0.0361555	Protein DETOXIFICATION 48 {ECO:0000303|PubMed:11739388}
DL-Typotophan	Glyma.13G101100	-0.557156	0.0249582	0.0361555	Transcription factor bHLH35
DL-Typotophan	Glyma.15G228500	-0.557924	0.0247169	0.0361555
DL-Typotophan	Glyma.11G201400	-0.561539	0.0236052	0.0361555	Reticulon-like protein B1
DL-Typotophan	Glyma.10G274800	-0.5632	0.0231074	0.0361555
DL-Typotophan	Glyma.20G130432	-0.56423	0.0228028	0.0361555
DL-Typotophan	Glyma.07G149400	-0.56532	0.022484	0.0361555	Alcohol dehydrogenase-like 3
DL-Typotophan	Glyma.05G227901	-0.565486	0.0224356	0.0361555
DL-Typotophan	Glyma.19G096900	-0.565543	0.0224191	0.0361555	Exocyst complex component EXO70B1
DL-Typotophan	Glyma.11G152333	-0.567396	0.0218861	0.0361555
DL-Typotophan	Glyma.15G272700	-0.570632	0.0209787	0.0361555
DL-Typotophan	Glyma.14G117300	-0.57498	0.0198055	0.0359434
DL-Typotophan	Glyma.10G117100	-0.575915	0.0195598	0.0359434	Superoxide dismutase [Fe] 2, chloroplastic
DL-Typotophan	Glyma.11G142500	-0.577379	0.0191803	0.0359434	Zinc finger protein ZAT8
DL-Typotophan	Glyma.15G162733	-0.577763	0.0190815	0.0359434
DL-Typotophan	Glyma.08G264002	-0.581314	0.018188	0.0357678
DL-Typotophan	Glyma.10G075000	-0.582936	0.0177908	0.0357678
DL-Typotophan	Glyma.08G194800	-0.583196	0.0177277	0.0357678
DL-Typotophan	Glyma.12G238300	-0.585967	0.0170666	0.0357678
DL-Typotophan	Glyma.09G033300	-0.586477	0.0169469	0.0357678
DL-Typotophan	Glyma.14G029400	-0.588311	0.0165223	0.0357678
DL-Typotophan	Glyma.09G093050	-0.592564	0.0155695	0.0348571
DL-Typotophan	Glyma.08G310100	-0.59449	0.0151524	0.0344374	Agamous-like MADS-box protein AGL1
DL-Typotophan	Glyma.13G200100	-0.59476	0.0150946	0.0344374	Annexin D3
DL-Typotophan	Glyma.09G201900	-0.609105	0.0122641	0.0296712
DL-Typotophan	Glyma.15G128800	-0.613155	0.0115456	0.0293531	Peroxidase 15 {ECO:0000303|PubMed:17936696}
DL-Typotophan	Glyma.06G021400	-0.615919	0.0110747	0.0286416	E3 ubiquitin-protein ligase ATL23
DL-Typotophan	Glyma.13G255900	-0.617117	0.0108753	0.0286193	Gamma-glutamyl peptidase 5 {ECO:0000305}
DL-Typotophan	Glyma.11G166546	-0.617194	0.0108626	0.0286193
DL-Typotophan	Glyma.10G253900	-0.61844	0.0106585	0.0286193	Cysteine-rich receptor-like protein kinase 26
DL-Typotophan	Glyma.01G041200	-0.618909	0.0105823	0.0286193	Thioredoxin H2-1
DL-Typotophan	Glyma.06G264000	-0.62746	0.00926892	0.0278068	Callose synthase 9
DL-Typotophan	Glyma.03G081451	-0.631263	0.0087279	0.0267181
DL-Typotophan	Glyma.16G024000	-0.631465	0.00869991	0.0267181	Aspartyl protease family protein 2 {ECO:0000305}
DL-Typotophan	Glyma.17G066100	-0.634773	0.00825109	0.0263333	Pathogenesis-related protein PR-1
DL-Typotophan	Glyma.06G145300	-0.636431	0.00803306	0.0261948	Peroxidase 52
DL-Typotophan	Glyma.11G077700	-0.672189	0.00433837	0.0213118	Thaumatin-like protein 1
DL-Typotophan	Glyma.02G042500	-0.672588	0.00430672	0.0213118	Endochitinase
DL-Typotophan	Glyma.13G115300	-0.674595	0.0041503	0.0213118	Pectinesterase 12
DL-Typotophan	Glyma.18G186501	-0.684516	0.00344266	0.0204703
DL-Typotophan	Glyma.04G191100	-0.685586	0.00337258	0.0204703	Probable pectate lyase 22
DL-Typotophan	Glyma.15G091900	-0.689106	0.00315001	0.0204703	BAG family molecular chaperone regulator 2
DL-Typotophan	Glyma.08G216200	-0.716208	0.00180315	0.0204703	Cinnamoyl-CoA reductase 2
