# Supplementary material for: Combining targeted metabolite analyses and transcriptomics to reveal the specific chemical composition and associated genes in the incompatible soybean variety PI437654 infected with soybean cyst nematode HG1.2.3.5.7
Source: BMC Plant Biol. 2021 May 14;21:217. doi: 10.1186/s12870-021-02998-4 (PMC8120846; doi:10.1186/s12870-021-02998-4)
Supplement: Supplementary file 12 — Additional file 12: Table S7. GO analyses of the genes associated with the metabolite D,L-tryptophan, which was significantly up-regulated in the incompatible soybean variety PI437654 but simultaneously dramatically down-regulated in the three compatible soybean varieties. [file 12870_2021_2998_MOESM12_ESM.xlsx]

## Sheet: top30.Total
Table S7. GO analysis of the genes associated with the metabolite D,L-tryptophan, which was significantly up-regulated in the incompatible soybean variety PI437654 but simultaneously dramatically down-regulated in the three compatible soybean varieties.
ID	Term	Category	ListHits	pValue	qvalue	Enrichment_score	Gene
GO:0010200	response to chitin	biological_process	59	1.09939e-19	3.46309e-18	3.74894	Glyma.14G086500; Glyma.13G267700; Glyma.15G036100; Glyma.09G143200; Glyma.17G222300; Glyma.13G133000; Glyma.07G212400; Glyma.20G133200; Glyma.18G208800; Glyma.13G122500; Glyma.13G105400; Glyma.14G016300; Glyma.14G102900; Glyma.06G142000; Glyma.17G162100; Glyma.09G034300; Glyma.03G112400; Glyma.07G114300; Glyma.01G128100; Glyma.04G223300; Glyma.04G009200; Glyma.03G042700; Glyma.10G237800; Glyma.14…
GO:0009873	ethylene-activated signaling pathway	biological_process	69	1.75122e-13	5.44822e-12	2.56978	Glyma.16G047600; Glyma.13G166700; Glyma.02G080200; Glyma.16G148700; Glyma.01G231000; Glyma.04G154900; Glyma.13G122800; Glyma.09G242600; Glyma.07G212400; Glyma.19G163900; Glyma.02G132500; Glyma.13G122500; Glyma.10G119100; Glyma.09G199800; Glyma.05G186700; Glyma.06G058400; Glyma.18G252400; Glyma.01G022500; Glyma.16G040000; Glyma.03G112400; Glyma.07G114300; Glyma.20G195900; Glyma.20G172800; Glyma.03…
GO:0006952	defense response	biological_process	117	2.25578e-11	6.93241e-10	1.87196	Glyma.01G013100; Glyma.18G225400; Glyma.15G062400; Glyma.02G176200; Glyma.08G216200; Glyma.06G302200; Glyma.14G150200; Glyma.01G165200; Glyma.05G034500; Glyma.13G122800; Glyma.09G242600; Glyma.15G019800; Glyma.19G163900; Glyma.02G228000; Glyma.11G055100; Glyma.06G058000; Glyma.01G202200; Glyma.01G129100; Glyma.13G116100; Glyma.03G016100; Glyma.11G216900; Glyma.13G089200; Glyma.02G042500; Glyma.03…
GO:0006351	transcription, DNA-templated	biological_process	400	5.98824e-11	1.81812e-09	1.35048	Glyma.13G050700; Glyma.11G054600; Glyma.06G300000; Glyma.14G086500; Glyma.16G047600; Glyma.18G186000; Glyma.13G166700; Glyma.08G044400; Glyma.08G301100; Glyma.02G080200; Glyma.16G026400; Glyma.12G137700; Glyma.08G011300; Glyma.13G279900; Glyma.16G148700; Glyma.03G147200; Glyma.01G231000; Glyma.13G267700; Glyma.04G154900; Glyma.01G198900; Glyma.15G154600; Glyma.09G143200; Glyma.15G219800; Glyma.12…
GO:0018171	peptidyl-cysteine oxidation	biological_process	9	9.25445e-10	2.71177e-08	10.0078	Glyma.17G187300; Glyma.19G020500; Glyma.19G115300; Glyma.18G256400; Glyma.13G064300; Glyma.02G208600; Glyma.14G176800; Glyma.09G240100; Glyma.16G037600
GO:0046274	lignin catabolic process	biological_process	18	2.4056e-09	6.88877e-08	4.74945	Glyma.11G069600; Glyma.18G177400; Glyma.18G193200; Glyma.18G177300; Glyma.18G183700; Glyma.07G142400; Glyma.01G108300; Glyma.11G236800; Glyma.20G172600; Glyma.18G193300; Glyma.18G197400; Glyma.01G108200; Glyma.11G233400; Glyma.18G183500; Glyma.07G134100; Glyma.10G219100; Glyma.11G069500; Glyma.01G173600
GO:0009768	photosynthesis, light harvesting in photosystem I	biological_process	13	5.01485e-09	1.40416e-07	6.13271	Glyma.09G154700; Glyma.08G074000; Glyma.11G228800; Glyma.08G180000; Glyma.13G282000; Glyma.12G092000; Glyma.01G115900; Glyma.03G060300; Glyma.15G052400; Glyma.10G177200; Glyma.11G181100; Glyma.16G016100; Glyma.16G145800
GO:0070483	detection of hypoxia	biological_process	9	1.50287e-08	4.16179e-07	8.24169	Glyma.17G187300; Glyma.19G020500; Glyma.19G115300; Glyma.18G256400; Glyma.13G064300; Glyma.02G208600; Glyma.14G176800; Glyma.09G240100; Glyma.16G037600
GO:0009061	anaerobic respiration	biological_process	10	4.93042e-08	1.30786e-06	6.76854	Glyma.17G187300; Glyma.19G020500; Glyma.19G115300; Glyma.18G256400; Glyma.13G064300; Glyma.02G208600; Glyma.19G085100; Glyma.14G176800; Glyma.09G240100; Glyma.16G037600
GO:0009751	response to salicylic acid	biological_process	48	1.03224e-07	2.65434e-06	2.19778	Glyma.18G225400; Glyma.14G086500; Glyma.10G273000; Glyma.13G267700; Glyma.18G151400; Glyma.17G222300; Glyma.06G300100; Glyma.02G255400; Glyma.13G047300; Glyma.14G102900; Glyma.06G142000; Glyma.17G162100; Glyma.10G230700; Glyma.20G209700; Glyma.08G042100; Glyma.04G223300; Glyma.14G103100; Glyma.14G091500; Glyma.06G137000; Glyma.06G300200; Glyma.12G105400; Glyma.13G267500; Glyma.06G125600; Glyma.20…
GO:0005576	extracellular region	cellular_component	167	5.11535e-10	1.5346e-08	1.60382	Glyma.11G161600; Glyma.16G120500; Glyma.02G049000; Glyma.19G212500; Glyma.15G259500; Glyma.13G331700; Glyma.15G062400; Glyma.19G145700; Glyma.09G053400; Glyma.09G022800; Glyma.12G027200; Glyma.18G050000; Glyma.05G034500; Glyma.03G038500; Glyma.19G133600; Glyma.18G259400; Glyma.07G154600; Glyma.13G222800; Glyma.11G050700; Glyma.03G026300; Glyma.19G194000; Glyma.19G140600; Glyma.05G007700; Glyma.10…
GO:0048046	apoplast	cellular_component	90	4.04581e-09	1.14555e-07	1.87061	Glyma.16G060900; Glyma.11G069600; Glyma.13G095000; Glyma.18G177400; Glyma.19G086400; Glyma.08G175800; Glyma.16G220400; Glyma.18G193200; Glyma.19G059100; Glyma.07G106500; Glyma.15G250800; Glyma.11G050700; Glyma.05G134700; Glyma.07G106700; Glyma.14G115500; Glyma.09G163900; Glyma.11G198300; Glyma.12G115600; Glyma.12G178000; Glyma.18G177300; Glyma.20G192900; Glyma.03G147700; Glyma.17G033500; Glyma.19…
GO:0009522	photosystem I	cellular_component	16	2.43714e-08	6.67565e-07	4.61263	Glyma.15G194300; Glyma.06G194900; Glyma.09G154700; Glyma.14G008000; Glyma.09G087700; Glyma.11G228800; Glyma.09G090100; Glyma.13G282000; Glyma.10G208900; Glyma.12G092000; Glyma.01G115900; Glyma.03G060300; Glyma.10G177200; Glyma.11G181100; Glyma.16G016100; Glyma.16G145800
GO:0009523	photosystem II	cellular_component	19	3.44713e-08	9.24123e-07	3.9438	Glyma.03G159100; Glyma.06G194900; Glyma.01G204700; Glyma.14G008000; Glyma.15G275700; Glyma.10G089300; Glyma.05G092100; Glyma.08G074000; Glyma.11G228800; Glyma.04G249700; Glyma.08G180000; Glyma.13G282000; Glyma.01G115900; Glyma.03G060300; Glyma.15G052400; Glyma.14G150800; Glyma.16G016100; Glyma.15G208300; Glyma.16G145800
GO:0005618	cell wall	cellular_component	113	1.04098e-06	2.54687e-05	1.56229	Glyma.16G060900; Glyma.08G203000; Glyma.19G212500; Glyma.13G095000; Glyma.13G331700; Glyma.19G145700; Glyma.19G086400; Glyma.16G220400; Glyma.05G201400; Glyma.19G059100; Glyma.13G222800; Glyma.11G050700; Glyma.03G026300; Glyma.14G115500; Glyma.09G163900; Glyma.19G140600; Glyma.13G115300; Glyma.13G054600; Glyma.10G046000; Glyma.12G178000; Glyma.08G147900; Glyma.05G216300; Glyma.12G185200; Glyma.08…
GO:0009535	chloroplast thylakoid membrane	cellular_component	69	2.44952e-05	0.000457243	1.63496	Glyma.15G194300; Glyma.15G107900; Glyma.05G127500; Glyma.03G159100; Glyma.02G061100; Glyma.02G282500; Glyma.06G194900; Glyma.12G061400; Glyma.20G085900; Glyma.09G154700; Glyma.01G214300; Glyma.08G185000; Glyma.01G204700; Glyma.01G211100; Glyma.20G008600; Glyma.06G321900; Glyma.08G347300; Glyma.14G008000; Glyma.10G219400; Glyma.15G275700; Glyma.09G087700; Glyma.05G124400; Glyma.10G089300; Glyma.13…
GO:0071944	cell periphery	cellular_component	14	0.000745903	0.00992737	2.36899	Glyma.19G212500; Glyma.13G115300; Glyma.08G147900; Glyma.02G016600; Glyma.20G237800; Glyma.03G215900; Glyma.10G017200; Glyma.10G009000; Glyma.13G186000; Glyma.10G017100; Glyma.19G212600; Glyma.15G223500; Glyma.03G216000; Glyma.10G150600
GO:0000145	exocyst	cellular_component	14	0.000745903	0.00992737	2.36899	Glyma.13G331700; Glyma.02G025100; Glyma.09G114700; Glyma.03G026300; Glyma.10G046000; Glyma.06G201100; Glyma.14G199200; Glyma.03G026400; Glyma.16G052600; Glyma.13G065700; Glyma.19G096900; Glyma.13G331800; Glyma.04G162400; Glyma.14G078400
GO:0009534	chloroplast thylakoid	cellular_component	27	0.00123197	0.0141761	1.78862	Glyma.15G194300; Glyma.20G085900; Glyma.09G154700; Glyma.01G214300; Glyma.08G185000; Glyma.01G211100; Glyma.06G321900; Glyma.13G299200; Glyma.13G075900; Glyma.03G002200; Glyma.10G026600; Glyma.16G220200; Glyma.11G228800; Glyma.13G030300; Glyma.15G088900; Glyma.16G041700; Glyma.11G130300; Glyma.13G282000; Glyma.12G215100; Glyma.01G115900; Glyma.03G060300; Glyma.10G177200; Glyma.10G117100; Glyma.15…
GO:0043661	peribacteroid membrane	cellular_component	6	0.00159738	0.0177329	3.33592	Glyma.14G052400; Glyma.08G120100; Glyma.02G204500; Glyma.08G120200; Glyma.15G087300; Glyma.14G174300
GO:0003700	transcription factor activity, sequence-specific DNA binding	molecular_function	342	4.16935e-21	1.32997e-19	1.64122	Glyma.13G050700; Glyma.11G054600; Glyma.06G300000; Glyma.14G086500; Glyma.16G047600; Glyma.18G186000; Glyma.13G166700; Glyma.08G044400; Glyma.02G080200; Glyma.16G026400; Glyma.12G137700; Glyma.08G011300; Glyma.13G279900; Glyma.16G148700; Glyma.10G273000; Glyma.03G147200; Glyma.01G231000; Glyma.13G267700; Glyma.04G154900; Glyma.09G143200; Glyma.19G099700; Glyma.15G219800; Glyma.12G077800; Glyma.11…
GO:0020037	heme binding	molecular_function	94	6.79727e-10	2.01519e-08	1.9079	Glyma.11G161600; Glyma.11G026200; Glyma.02G287300; Glyma.10G200800; Glyma.15G259500; Glyma.02G176200; Glyma.09G048700; Glyma.09G022800; Glyma.11G121800; Glyma.13G285300; Glyma.18G100500; Glyma.03G038500; Glyma.09G048800; Glyma.01G181900; Glyma.08G182100; Glyma.10G114600; Glyma.07G212800; Glyma.11G062600; Glyma.09G049300; Glyma.20G002700; Glyma.15G128800; Glyma.01G135200; Glyma.18G218500; Glyma.20…
GO:0052716	hydroquinone:oxygen oxidoreductase activity	molecular_function	18	2.4056e-09	6.88877e-08	4.74945	Glyma.11G069600; Glyma.18G177400; Glyma.18G193200; Glyma.18G177300; Glyma.18G183700; Glyma.07G142400; Glyma.01G108300; Glyma.11G236800; Glyma.20G172600; Glyma.18G193300; Glyma.18G197400; Glyma.01G108200; Glyma.11G233400; Glyma.18G183500; Glyma.07G134100; Glyma.10G219100; Glyma.11G069500; Glyma.01G173600
GO:0016722	oxidoreductase activity, oxidizing metal ions	molecular_function	19	2.68985e-08	7.28863e-07	3.9971	Glyma.11G069600; Glyma.18G177400; Glyma.18G193200; Glyma.18G177300; Glyma.20G192900; Glyma.18G183700; Glyma.07G142400; Glyma.01G108300; Glyma.11G236800; Glyma.20G172600; Glyma.18G193300; Glyma.18G197400; Glyma.01G108200; Glyma.11G233400; Glyma.18G183500; Glyma.07G134100; Glyma.10G219100; Glyma.11G069500; Glyma.01G173600
GO:0017172	cysteine dioxygenase activity	molecular_function	9	6.33533e-08	1.66302e-06	7.37414	Glyma.17G187300; Glyma.19G020500; Glyma.19G115300; Glyma.18G256400; Glyma.13G064300; Glyma.02G208600; Glyma.14G176800; Glyma.09G240100; Glyma.16G037600
GO:0016168	chlorophyll binding	molecular_function	18	7.09111e-08	1.84223e-06	3.94672	Glyma.15G194300; Glyma.06G194900; Glyma.09G154700; Glyma.01G204700; Glyma.06G321900; Glyma.14G008000; Glyma.09G087700; Glyma.08G074000; Glyma.11G228800; Glyma.08G180000; Glyma.09G090100; Glyma.13G282000; Glyma.01G115900; Glyma.03G060300; Glyma.15G052400; Glyma.10G177200; Glyma.16G016100; Glyma.16G145800
GO:0005506	iron ion binding	molecular_function	72	1.67012e-07	4.25121e-06	1.85574	Glyma.11G026200; Glyma.02G287300; Glyma.10G200800; Glyma.02G176200; Glyma.09G048700; Glyma.02G143300; Glyma.13G285300; Glyma.18G100500; Glyma.09G048800; Glyma.01G181900; Glyma.05G095400; Glyma.08G182100; Glyma.10G114600; Glyma.11G062600; Glyma.09G049300; Glyma.20G002700; Glyma.01G135200; Glyma.18G218500; Glyma.05G042800; Glyma.05G166900; Glyma.20G159700; Glyma.09G282900; Glyma.08G007200; Glyma.07…
GO:0031409	pigment binding	molecular_function	11	2.14405e-07	5.403e-06	5.524	Glyma.09G154700; Glyma.08G074000; Glyma.11G228800; Glyma.08G180000; Glyma.13G282000; Glyma.01G115900; Glyma.03G060300; Glyma.15G052400; Glyma.10G177200; Glyma.16G016100; Glyma.16G145800
GO:0033773	isoflavone 2'-hydroxylase activity	molecular_function	6	4.51737e-07	1.11606e-05	9.34058	Glyma.09G048700; Glyma.09G048800; Glyma.09G049300; Glyma.09G048900; Glyma.09G049200; Glyma.15G156100
GO:0043565	sequence-specific DNA binding	molecular_function	124	1.07167e-06	2.59673e-05	1.5272	Glyma.13G050700; Glyma.06G300000; Glyma.16G047600; Glyma.18G186000; Glyma.13G166700; Glyma.08G044400; Glyma.16G026400; Glyma.12G137700; Glyma.13G267700; Glyma.09G143200; Glyma.11G227800; Glyma.18G151400; Glyma.17G222300; Glyma.13G133000; Glyma.20G012700; Glyma.20G133200; Glyma.18G208800; Glyma.04G223200; Glyma.09G268900; Glyma.14G085500; Glyma.14G066500; Glyma.16G151500; Glyma.07G052100; Glyma.14…
