# Supplementary material for: Combining targeted metabolite analyses and transcriptomics to reveal the specific chemical composition and associated genes in the incompatible soybean variety PI437654 infected with soybean cyst nematode HG1.2.3.5.7
Source: BMC Plant Biol. 2021 May 14;21:217. doi: 10.1186/s12870-021-02998-4 (PMC8120846; doi:10.1186/s12870-021-02998-4)
Supplement: Supplementary file 13 — Additional file 13: Table S8. KEGG analyses of the genes associated with the metabolite D,L-tryptophan, which was significantly up-regulated in the incompatible soybean variety PI437654 but simultaneously dramatically down-regulated in the three compatible soybean varieties. [file 12870_2021_2998_MOESM13_ESM.xlsx]

## Sheet: top20.Total
Table S8. KEGG analysis of the genes associated with the metabolite D,L-tryptophan, which was significantly up-regulated in the incompatible soybean variety PI437654 but simultaneously dramatically down-regulated in the three compatible soybean varieties.
ID	Term	ListHits	pValue	qvalue	Enrichment_score	Gene
ko04075	Plant hormone signal transduction	67	0.000129143	0.00265461	1.54244	Glyma.03G225000; Glyma.17G065000; Glyma.20G202200; Glyma.10G186800; Glyma.19G206100; Glyma.13G095100; Glyma.12G034100; Glyma.11G239000; Glyma.02G007300; Glyma.04G050900; Glyma.03G063900; Glyma.13G159000; Glyma.12G197800; Glyma.12G108900; Glyma.03G259700; Glyma.09G073300; Glyma.13G354700; Glyma.13G095000; Glyma.13G116100; Glyma.15G062500; Glyma.18G018400; Glyma.13G077500; Glyma.17G065300; Glyma.01…
ko00940	Phenylpropanoid biosynthesis	52	6.54127e-09	8.99094e-07	2.28036	Glyma.15G155700; Glyma.03G038700; Glyma.18G211000; Glyma.15G031400; Glyma.03G039800; Glyma.11G129600; Glyma.15G163500; Glyma.20G171900; Glyma.13G172300; Glyma.15G031300; Glyma.03G038500; Glyma.08G312000; Glyma.15G259500; Glyma.14G053700; Glyma.18G055300; Glyma.17G188200; Glyma.08G311500; Glyma.11G129800; Glyma.02G233800; Glyma.01G130500; Glyma.18G055600; Glyma.11G129500; Glyma.16G200300; Glyma.18…
ko04016	MAPK signaling pathway - plant	39	4.09009e-06	0.000151333	2.08694	Glyma.08G163300; Glyma.20G202200; Glyma.10G186800; Glyma.18G238100; Glyma.11G239000; Glyma.04G050900; Glyma.01G128100; Glyma.18G208800; Glyma.16G031900; Glyma.06G056400; Glyma.15G062500; Glyma.18G018400; Glyma.01G225100; Glyma.15G172500; Glyma.07G066800; Glyma.16G176700; Glyma.20G034200; Glyma.14G124800; Glyma.10G036300; Glyma.11G024400; Glyma.13G122700; Glyma.07G209400; Glyma.13G039800; Glyma.19…
ko00500	Starch and sucrose metabolism	29	0.0027782	0.0259742	1.65528	Glyma.01G203400; Glyma.10G176900; Glyma.15G031400; Glyma.11G129600; Glyma.08G120800; Glyma.15G031300; Glyma.10G172200; Glyma.17G188200; Glyma.13G088300; Glyma.11G129800; Glyma.20G003300; Glyma.11G129500; Glyma.05G068000; Glyma.14G209900; Glyma.12G130200; Glyma.07G258500; Glyma.12G042400; Glyma.16G018500; Glyma.11G116600; Glyma.04G011900; Glyma.09G168300; Glyma.09G231500; Glyma.17G138500; Glyma.08…
ko00195	Photosynthesis	24	1.60913e-07	7.44225e-06	3.10442	Glyma.05G092100; Glyma.12G092000; Glyma.15G107900; Glyma.02G282500; Glyma.02G094900; Glyma.09G087700; Glyma.05G124400; Glyma.08G126800; Glyma.09G090100; Glyma.06G321900; Glyma.02G047600; Glyma.11G181100; Glyma.18G114900; Glyma.02G061100; Glyma.10G174800; Glyma.10G208900; Glyma.04G249700; Glyma.13G299200; Glyma.13G129400; Glyma.15G194300; Glyma.03G159100; Glyma.11G077600; Glyma.13G127200; Glyma.12…
ko00941	Flavonoid biosynthesis	17	7.67179e-05	0.0017741	2.61244	Glyma.17G077700; Glyma.19G105100; Glyma.08G109400; Glyma.08G109500; Glyma.01G091400; Glyma.08G312000; Glyma.08G109200; Glyma.08G311500; Glyma.08G110500; Glyma.18G113100; Glyma.14G005700; Glyma.08G109300; Glyma.05G022100; Glyma.08G062000; Glyma.05G153200; Glyma.20G114200; Glyma.05G223400
ko00330	Arginine and proline metabolism	16	0.00210348	0.0242723	2.04026	Glyma.15G034400; Glyma.05G029200; Glyma.19G043000; Glyma.15G101000; Glyma.03G069400; Glyma.13G340000; Glyma.08G255900; Glyma.10G155400; Glyma.06G020300; Glyma.01G131100; Glyma.06G183900; Glyma.13G211700; Glyma.04G180500; Glyma.08G255800; Glyma.04G020200; Glyma.08G106200
ko04014	Ras signaling pathway	14	0.000996879	0.013173	2.30933	Glyma.12G120600; Glyma.05G035200; Glyma.07G203100; Glyma.06G068700; Glyma.20G034200; Glyma.02G046100; Glyma.07G010900; Glyma.08G028800; Glyma.06G068600; Glyma.14G139200; Glyma.07G229500; Glyma.01G013100; Glyma.19G160100; Glyma.15G023500
ko00130	Ubiquinone and other terpenoid-quinone biosynthesis	14	0.00144737	0.0178509	2.22758	Glyma.01G028200; Glyma.03G070600; Glyma.10G070100; Glyma.13G042800; Glyma.10G295300; Glyma.12G161400; Glyma.08G070600; Glyma.18G139700; Glyma.13G249700; Glyma.17G064400; Glyma.20G245100; Glyma.20G114200; Glyma.15G130500; Glyma.08G274800
ko04024	cAMP signaling pathway	14	0.00223936	0.0242723	2.13319	Glyma.12G120600; Glyma.05G035200; Glyma.07G203100; Glyma.06G068700; Glyma.20G034200; Glyma.02G046100; Glyma.06G027300; Glyma.07G010900; Glyma.19G040700; Glyma.06G068600; Glyma.14G139200; Glyma.07G229500; Glyma.19G160100; Glyma.15G023500
ko00250	Alanine, aspartate and glutamate metabolism	14	0.00286738	0.0259742	2.0803	Glyma.05G029200; Glyma.19G111000; Glyma.11G171400; Glyma.16G153400; Glyma.18G116900; Glyma.02G228100; Glyma.14G213300; Glyma.01G131100; Glyma.08G091400; Glyma.11G170300; Glyma.02G072200; Glyma.02G244000; Glyma.08G302600; Glyma.08G091500
ko00196	Photosynthesis - antenna proteins	13	9.71993e-09	8.99094e-07	5.99325	Glyma.16G016100; Glyma.03G060300; Glyma.08G180000; Glyma.15G052400; Glyma.08G074000; Glyma.13G282000; Glyma.06G194900; Glyma.16G145800; Glyma.11G228800; Glyma.09G154700; Glyma.10G177200; Glyma.14G008000; Glyma.01G115900
ko00460	Cyanoamino acid metabolism	13	0.00236163	0.0242723	2.18446	Glyma.15G031400; Glyma.11G129600; Glyma.18G150000; Glyma.15G031300; Glyma.17G188200; Glyma.11G129800; Glyma.11G129500; Glyma.12G130200; Glyma.13G051600; Glyma.12G054000; Glyma.11G129900; Glyma.12G054100; Glyma.11G129700
ko00904	Diterpenoid biosynthesis	12	4.08673e-05	0.00126007	3.3712	Glyma.05G130600; Glyma.01G199800; Glyma.10G010700; Glyma.07G081700; Glyma.05G081600; Glyma.03G154700; Glyma.13G218200; Glyma.13G259400; Glyma.17G205300; Glyma.13G183600; Glyma.03G085000; Glyma.08G208300
ko00591	Linoleic acid metabolism	12	5.74097e-05	0.00151726	3.26905	Glyma.13G347600; Glyma.08G189800; Glyma.07G034800; Glyma.11G130300; Glyma.03G264300; Glyma.13G030300; Glyma.03G237300; Glyma.15G026400; Glyma.13G075900; Glyma.08G189200; Glyma.08G028800; Glyma.16G096200
ko00380	Tryptophan metabolism	12	0.000982109	0.013173	2.47997	Glyma.15G034400; Glyma.13G340000; Glyma.03G169600; Glyma.09G190700; Glyma.10G155400; Glyma.02G029900; Glyma.06G183900; Glyma.10G128700; Glyma.06G081300; Glyma.17G189700; Glyma.01G036000; Glyma.08G106200
ko00430	Taurine and hypotaurine metabolism	11	1.40001e-07	7.44225e-06	5.81698	Glyma.16G037600; Glyma.19G115300; Glyma.14G176800; Glyma.02G208600; Glyma.13G064300; Glyma.17G187300; Glyma.19G020500; Glyma.09G240100; Glyma.08G091400; Glyma.18G256400; Glyma.08G091500
ko00950	Isoquinoline alkaloid biosynthesis	10	0.000408264	0.00755289	2.99663	Glyma.17G019300; Glyma.13G242300; Glyma.18G225100; Glyma.04G121700; Glyma.13G183500; Glyma.01G131100; Glyma.15G071200; Glyma.20G145400; Glyma.13G183000; Glyma.17G085500
ko00943	Isoflavonoid biosynthesis	9	0.000499267	0.00839676	3.11188	Glyma.09G048700; Glyma.09G049200; Glyma.15G156100; Glyma.09G048900; Glyma.09G048800; Glyma.16G175600; Glyma.09G094400; Glyma.09G049300; Glyma.20G213500
ko00471	D-Glutamine and D-glutamate metabolism	3	0.000554316	0.0085457	6.74241	Glyma.19G111000; Glyma.16G153400; Glyma.02G072200
